# Supplementary material for: Avoiding transcription factor competition at promoter level increases the chances of obtaining oscillation
Source: BMC Syst Biol. 2010 May 17;4:66. doi: 10.1186/1752-0509-4-66 (PMC2898670; doi:10.1186/1752-0509-4-66)
Supplement: Additional file 2 — The C++ codes developed for the numerical simulations, as well as the instructions of their use. [file 1752-0509-4-66-S2.ZIP]

Archive with 5 entries (5 files):
- Smolen.C
- ReadmeProgramFiles.pdf
- gsl_integrator.H
- DesignIII.C
- DesignI.C
