# Supplementary material for: Avoiding transcription factor competition at promoter level increases the chances of obtaining oscillation
Source: BMC Syst Biol. 2010 May 17;4:66. doi: 10.1186/1752-0509-4-66 (PMC2898670; doi:10.1186/1752-0509-4-66)
Supplement: Additional file 2 — The C++ codes developed for the numerical simulations, as well as the instructions of their use. [file 1752-0509-4-66-S2.ZIP › gsl_integrator.H]

#include <gsl/gsl_odeiv.h>
#include <gsl/gsl_errno.h>
#include <vector>
#include <iostream>
#include <assert.h>
using namespace std;

class gsl_integrator
{
  unsigned int N;
  double h;
  gsl_odeiv_step* s;
  gsl_odeiv_evolve* e;
  gsl_odeiv_control* c;
  gsl_odeiv_system sys;


public:
  gsl_integrator(uint _N,int (*f)(double,const double*,double*, void *),void* prm)
  {  
    N=_N;
    h=1e-6;

    const gsl_odeiv_step_type * T = gsl_odeiv_step_rk8pd;
    s = gsl_odeiv_step_alloc (T, N);/*nr variables*/
    e = gsl_odeiv_evolve_alloc (N);
    c = gsl_odeiv_control_y_new (1e-5, 0.0); /*tolerance*/
    gsl_odeiv_system _sys = {f, 0, N, prm};
    sys=_sys;
  }

  ~gsl_integrator() 
  {
    gsl_odeiv_evolve_free(e);
    gsl_odeiv_control_free(c);
    gsl_odeiv_step_free(s);
  }

  bool advance(vector<double>& y,double& currt,double dt)

  {
    double newt=currt+dt;
    bool ok = 1;
    while (currt < newt)
      {
	int status = gsl_odeiv_evolve_apply (e, c, s,
					     &sys,
					     &currt, newt,
					     &h, &(*y.begin()));
	
	
	assert(status==GSL_SUCCESS);
	
      } 
    
    if (ok) return true;
    return false;
  }
};
