# Supplementary material for: Avoiding transcription factor competition at promoter level increases the chances of obtaining oscillation
Source: BMC Syst Biol. 2010 May 17;4:66. doi: 10.1186/1752-0509-4-66 (PMC2898670; doi:10.1186/1752-0509-4-66)
Supplement: Additional file 2 — The C++ codes developed for the numerical simulations, as well as the instructions of their use. [file 1752-0509-4-66-S2.ZIP › DesignIII.C]

#include  <math.h>
#include  <iostream>
#include  <fstream>
#include  <list>
#include  "gsl_integrator.H"
using namespace std;


//Compile with: gcc -o DesignIII DesignIII.C -lm -lgsl -lgslcblas -lstdc++
//Use as: DesignIII <alpha> <beta> <gamma> <Delta> 
//General case (eq. 1 in the manuscript): DesignIII <alpha> <beta> <gamma> <Delta> <n> <m>


//////////////
struct GOprm
{ 
  float m,n;
  float A, B, G, D;
};


////////////////////////////////////
int func(double t, const double y[],
         double f[], void *params)
{
  GOprm* p = (GOprm*)params; // *params
  
  double xn = pow (y[0], (*p).n);
  double ym = pow (y[1], (*p).m);

  f[0] = (*p).D * ( (*p).B * ( 1.  + (*p).A  * xn)/((1. +  xn)*(1.+ ym)) -  y[0]);
  f[1] = (*p).D * (*p).G * ( 1.  + (*p).A  * xn)/(1. +  xn ) -  y[1];

  return GSL_SUCCESS;
}

//////////////////////////////////////////////////////////////////////////////////
//////////////////////////////////////////////////////////////////////////////////
//////////////////////////////////////////////////////////////////////////////////

int main(int argc,char** argv) 
{
  GOprm p;
  p.m = 2.;
  p.n = 2.;  
  double final_time = 100.0;
  double dt = 0.1;
  
  p.D = 10.; //hours-1
  p.A = 50;
  p.B = 1;
  p.G = 0.05;
  sscanf(argv[1],"%f",&p.A);
  sscanf(argv[2],"%f",&p.B);
  sscanf(argv[3],"%f",&p.G);
  sscanf(argv[4],"%f",&p.D); 

  if ( argc > 5 ) {
    sscanf(argv[5],"%f",&p.n);
    sscanf(argv[6],"%f",&p.m);

  }

  gsl_integrator I(2,func,&p);

  char out_file[60] = "DesignIII.dat";
  ofstream fout(out_file);
  
  cout << "\nAlpha\t\t\t" << p.A << "\nBeta\t\t\t" << p.B << "\nGamma\t\t\t" << p.G << "\nDelta\t\t\t" << p.D ; 
  
  //Integrate:
  vector<double> y(2,4.);
  double t = 0;
  bool increasing0 = false;
  bool increasing1 = false;
	      
  bool decreasing0 = false;
  bool decreasing1 = false;
  int peaks = 0;
  double y0_before, y0_after, t0_before, y1_before, y1_after, t1_before ;

  //Transitory:
  while ( t < final_time )
    {
      fout << t << ' ' << y[0] << ' ' << y[1] << endl;
  
      y1_before =  y[1];
      I.advance(y,t,dt);
      y1_after = y[1];
      
      if ( y1_after > y1_before) increasing0 = true;
      if ( y1_after < y1_before ) decreasing0 = true;
      if ( decreasing0 && increasing0 )
	{
	  increasing0 = false;
	  decreasing0 = false;
	} 
    }
  
  //Check oscillator:	      		  
  y0_before =  y[0];
  t = 0.0;
  int stationarity = 0;
  peaks = 0;
  while ( (t < final_time + 10000.)  && stationarity < 100 )
    {		      
      I.advance(y,t,dt);

      y0_after = y[0];
      if (fabs(y0_after - y0_before) < 1e-5) stationarity += 1;
      else stationarity = 0;
      
      if ( y0_after > y0_before) increasing0 = true;
      if ( y0_after < y0_before ) decreasing0 = true;
      if (decreasing0 && increasing0)
	{
	  peaks += 1;
	  increasing0 = false;
	  decreasing0 = false;
	}     
      y0_before =  y[0];
    }
  
  bool oscillator = false;
  if ( peaks > 1 && stationarity < 100)
    oscillator = true;
  if ( oscillator )
      cout << "\nOscillator?\t\tYes"  ;
    else
      cout << "\nOscillator?\t\tNo" ;

  //Period and amplitude characteristics:
  double Period0, Amplitude0, VarAmpl0, VarPer0;
  double Period1, Amplitude1, VarAmpl1, VarPer1;
  if (oscillator) {  
    list <double> Peaks0, PeakTimes0, Peaks1, PeakTimes1;
    int nr_peaks0 = 0;
    int nr_peaks1 = 0;
    t = 0.0;
    while ( (t < final_time + 300.) || nr_peaks0 < 16 )
      {    
	y0_before =  y[0];
	t0_before = t;			
	y1_before =  y[1];
	t1_before = t;
			
	I.advance(y,t,dt);
	y0_after = y[0];
	y1_after = y[1];
			
	if (fabs(y1_after - y1_before) < 1e-5) stationarity += 1;
	else stationarity = 0;
		    
	if (increasing0)
	  {
	    if ( y0_after < y0_before ) 
	      {
		decreasing0 = true;
		Peaks0.push_back( y0_before );
		PeakTimes0.push_back( t0_before );
		increasing0 = false;
		decreasing0 = false;
		nr_peaks0 += 1;
	      }
	  }
	if (increasing1)
	  {
	    if ( y1_after < y1_before ) 
	      {
		Peaks1.push_back( y1_before );
		PeakTimes1.push_back( t1_before );
		nr_peaks1 += 1;
		increasing1 = false;
		decreasing1 = false;
	      }
	  }
	if ( y0_after > y0_before) increasing0 = true;
	if ( y1_after > y1_before) increasing1 = true;
      }
    
    
    //Get average amplitude and period for X:
    list <double>::iterator Am0 = Peaks0.begin();
    list <double>::iterator Per0 = PeakTimes0.begin();
		
    int i = 0;
    double sum_Am = 0.0, sum_Per=0.0, sumSQ_Am=0.0, sumSQ_Per = 0.0;
    double last_TP;
    for(; Am0 != Peaks0.end(); Am0++)
      {
	assert ( Per0 != PeakTimes0.end() ); 
	sum_Am += *Am0;
	sumSQ_Am += (*Am0) * (*Am0);
		    
	if (i != 0) { sum_Per += *Per0 - last_TP; 
	  sumSQ_Per += (*Per0 - last_TP)*(*Per0 - last_TP); }
		    
	last_TP = *Per0 ;
	i++;
	Per0++;
      }
    assert ( i == nr_peaks0 );
		    
    Period0 = sum_Per/i ;
    Amplitude0 = sum_Am/i;		
    VarAmpl0 = ( (sumSQ_Am - i *  Amplitude0 * Amplitude0)/(i-1) );
    VarPer0 = ( (sumSQ_Per - i *  Period0 * Period0)/(i-1) );
    
    cout << "\nPeriod_x\t\t"<< Period0 << "\nVariancePeriod_x\t" << VarPer0 
	 << "\nAmplitude_x\t\t" << Amplitude0 << "\nVarianceAmplitude_x\t"<<  VarAmpl0 ;

  
   		
    //Get average amplitude and period for Y:
    list <double>::iterator Am1 = Peaks1.begin();
    list <double>::iterator Per1 = PeakTimes1.begin();
		
    i = 0;
    sum_Am = 0.0, sum_Per=0.0, sumSQ_Am=0.0, sumSQ_Per = 0.0;
    for(; Am1 != Peaks1.end(); Am1++)
      {
	assert ( Per1 != PeakTimes1.end() ); 
	sum_Am += *Am1;
	sumSQ_Am += (*Am1) * (*Am1);
		    
	if (i != 0) { sum_Per += *Per1 - last_TP; 
	  sumSQ_Per += (*Per1 - last_TP)*(*Per1 - last_TP); }
		    
	last_TP = *Per1 ;
	i++;
	Per1++;
      }
    assert ( i == nr_peaks1 );
		    
    Period1 = sum_Per/i ;
    Amplitude1 = sum_Am/i;		
    VarAmpl1 = ( (sumSQ_Am - i *  Amplitude1 * Amplitude1)/(i-1) );
    VarPer1 = ( (sumSQ_Per - i *  Period1 * Period1)/(i-1) );		
    
    cout << "\nPeriod_y\t\t"<< Period1 << "\nVariancePeriod_y\t" << VarPer1 
	 << "\nAmplitude_y\t\t" << Amplitude1 << "\nVarianceAmplitude_y\t"<<  VarAmpl1 ;

  }
  //
  else //not oscillator:
    {	
      cout << "\nPeriod_x\t\t-\nVariancePeriod_x\t-\nAmplitude_x\t\t-\nVarianceAmplitude_x\t-" ;
      cout << "\nPeriod_y\t\t-\nVariancePeriod_y\t-\nAmplitude_y\t\t-\nVarianceAmplitude_y\t-" ;
      		      
    }
		  
  //Get average and min and max:
  double x_min = y[0], x_max = y[0], x_ave = y[0];
  double y_min = y[1], y_max = y[1], y_ave = y[1];
  t = 0.0;
  int index = 0;
  double interval;
  if (oscillator) interval = Period1;
  else interval = 5;
		  
  while ( t <= interval )
    {    		      
      I.advance(y,t,dt);
      if ( y[0] > x_max) x_max = y[0];
      if ( y[0] < x_min) x_min = y[0];
		      
      if ( y[1] > y_max) y_max = y[1];
      if ( y[1] < y_min) y_min = y[1];
		      
      x_ave *= float(index)/(index+1);
      x_ave += y[0]/float(index+1);
		      
      y_ave *= float(index)/(index+1);
      y_ave += y[1]/float(index+1);
      index ++;
    }
  cout << "\nx_min\t\t\t" << x_min << "\nx_max\t\t\t" << x_max << "\ny_min\t\t\t" << y_min<< "\ny_max\t\t\t" << y_max << endl;

	
  
}
